# Supplementary material for: Clinical and Functional Study of a De Novo Variant in the PVP Motif of Kv1.1 Channel Associated with Epilepsy, Developmental Delay and Ataxia
Source: Int J Mol Sci. 2022 Jul 22;23(15):8079. doi: 10.3390/ijms23158079 (PMC9331732; doi:10.3390/ijms23158079)
Supplement: Supplementary file 1 [file ijms-23-08079-s001.zip]

Archive with 1 entries (1 files):
- ijms-1792331-supplementary.pdf
